# Supplementary material for: Historic Museum Samples Provide Evidence for a Recent Replacement of Wolbachia Types in European Drosophila melanogaster
Source: Mol Biol Evol. 2023 Nov 23;40(12):msad258. doi: 10.1093/molbev/msad258 (PMC10701101; doi:10.1093/molbev/msad258)
Supplement: msad258_Supplementary_Data [file msad258_supplementary_data.zip]

Archive with 2 entries (2 files):
- Strunov_et_al_WolbEvolHist_2023_Supplement.docx
- Strunov_et_al_WolbEvolHist_2023_SupplementaryTables.xlsx
