# Supplementary material for: Historic Museum Samples Provide Evidence for a Recent Replacement of Wolbachia Types in European Drosophila melanogaster
Source: Mol Biol Evol. 2023 Nov 23;40(12):msad258. doi: 10.1093/molbev/msad258 (PMC10701101; doi:10.1093/molbev/msad258)
Supplement: msad258_Supplementary_Data [file msad258_supplementary_data.zip › Strunov_et_al_WolbEvolHist_2023_SupplementaryTables.xlsx]

## Sheet: TableS1
													Average Readlength [bp]	Read Depth [fold]				Wolbachia reference coverage [%]	Wolbachia relative titer [Average RD]
Sample ID	Original ID	NCBI Accession	Reference DOI	Data type	Sample Type	Sequencing Technology	Library	Test for Wolbachia Status	Age	Origin	Date	Wolbachia Type		Autosomes	X	Mitochondrion	Wolbachia
19SL1	H01	SRR23876586	10.1101/2023.04.24.538033	raw sequences	Single wildtype	Illumina	whole genomic	NA	Historic	Lund, Sweden	1933	uninfected	55.1423	52.2835	29.1311	2797.93	0.41525	4.98784	0.00794228
19SL2	H02	SRR23876585	10.1101/2023.04.24.538033	raw sequences	Single wildtype	Illumina	whole genomic	NA	Historic	Lund, Sweden	1933	unclear	66.4006	3.8621	4.04251	410.933	0.153586	1.71417	0.0397674
19SL3	H03	SRR23876574	10.1101/2023.04.24.538033	raw sequences	Single wildtype	Illumina	whole genomic	NA	Historic	Lund, Sweden	1933	unclear	56.944	41.897	23.2108	4798.8	7.95125	45.9113	0.189781
18SL4	H04	SRR23876564	10.1101/2023.04.24.538033	raw sequences	Single wildtype	Illumina	whole genomic	NA	Historic	Lund, Sweden	Early 1800s	wMelCS	53.0226	39.5934	39.8015	3287.97	20.4032	59.5526	0.515318
18DZ5	H05	SRR23876565	10.1101/2023.04.24.538033	raw sequences	Single wildtype	Illumina	whole genomic	NA	Historic	Zealand, Denmark	Late 1800s	unclear	68.1121	53.6441	37.7972	2527.74	4.92148	37.5411	0.0917431
18SL6	H06	SRR23876566	10.1101/2023.04.24.538033	raw sequences	Single wildtype	Illumina	whole genomic	NA	Historic	Småland, Sweden (but inferred to be Lund)	Early 1800s	unclear	54.447	23.7836	23.1381	4181.8	2.3254	13.0007	0.0977734
19SL7	H07	SRR23876567	10.1101/2023.04.24.538033	raw sequences	Single wildtype	Illumina	whole genomic	NA	Historic	Lund, Sweden	1933	wMelCS	48.602	97.0521	101.941	8872.59	208.521	99.8248	2.14855
19SL8	H08	SRR23876568	10.1101/2023.04.24.538033	raw sequences	Single wildtype	Illumina	whole genomic	NA	Historic	Lund, Sweden	1933	unclear	58.9683	72.1177	40.7519	4324.73	1.28803	10.368	0.0178601
18GP9	H09	SRR23876562	10.1101/2023.04.24.538033	raw sequences	Single wildtype	Illumina	whole genomic	NA	Historic	Passau, Germany	Mid 1800s	wMelCS	47.0632	186.331	197.22	85591.3	223.745	99.9351	1.20079
18SL10	H10	SRR23876563	10.1101/2023.04.24.538033	raw sequences	Single wildtype	Illumina	whole genomic	NA	Historic	Lund, Sweden	Early 1800s	unclear	47.4851	133.689	75.7946	675.529	3.84309	32.5898	0.0287464
18SL11	H11	SRR23876584	10.1101/2023.04.24.538033	raw sequences	Single wildtype	Illumina	whole genomic	NA	Historic	Lund, Sweden	Early 1800s	wMelCS	45.7898	144.266	81.5561	1036.03	47.1056	95.0594	0.326519
18SL12	H12	SRR23876583	10.1101/2023.04.24.538033	raw sequences	Single wildtype	Illumina	whole genomic	NA	Historic	Lund, Sweden	Early 1800s	wMelCS	45.6957	91.9023	92.9958	1960.43	54.2606	88.6712	0.590416
18SL13	H13	SRR23876582	10.1101/2023.04.24.538033	raw sequences	Single wildtype	Illumina	whole genomic	NA	Historic	Lund, Sweden	Early 1800s	wMelCS	46.6148	97.4711	54.8088	600.083	1.67085	16.5976	0.017142
19SL14	H14	SRR23876581	10.1101/2023.04.24.538033	raw sequences	Single wildtype	Illumina	whole genomic	NA	Historic	Lund, Sweden	1933	uninfected	46.4454	195.582	110.854	12841.6	0.285962	2.77019	0.00146211
19SL15	H15	SRR23876580	10.1101/2023.04.24.538033	raw sequences	Single wildtype	Illumina	whole genomic	NA	Historic	Lund, Sweden	1933	wMelCS	48.6429	125.99	70.9754	12320.3	737.842	99.9996	5.85633
19SL16	H16	SRR23876579	10.1101/2023.04.24.538033	raw sequences	Single wildtype	Illumina	whole genomic	NA	Historic	Lund, Sweden	1933	wMelCS	46.4755	229.098	137.789	11955.7	1017.99	99.9995	4.44347
19SL17	H17	SRR23876578	10.1101/2023.04.24.538033	raw sequences	Single wildtype	Illumina	whole genomic	NA	Historic	Lund, Sweden	1933	uninfected	47.0851	124.219	72.0595	8967.1	0.224223	3.20221	0.00180505
19SL18	H18	SRR23876577	10.1101/2023.04.24.538033	raw sequences	Single wildtype	Illumina	whole genomic	NA	Historic	Lund, Sweden	1933	uninfected	62.6411	66.3954	66.6699	3400.49	0.308619	3.38978	0.0046482
19SL19	H19	SRR23876576	10.1101/2023.04.24.538033	raw sequences	Single wildtype	Illumina	whole genomic	NA	Historic	Lund, Sweden	1933	uninfected	47.863	208.257	119.515	11642.9	0.513888	6.14806	0.00246756
19SL20	H20	SRR23876575	10.1101/2023.04.24.538033	raw sequences	Single wildtype	Illumina	whole genomic	NA	Historic	Lund, Sweden	1933	wMelCS	46.0588	109.505	114.774	8431.82	316.494	99.9995	2.89023
19SL21	H21	SRR23876573	10.1101/2023.04.24.538033	raw sequences	Single wildtype	Illumina	whole genomic	NA	Historic	Lund, Sweden	1933	uninfected	54.27	24.5069	13.6472	1091.03	0.0346795	1.08489	0.00141509
19SL22	H22	SRR23876572	10.1101/2023.04.24.538033	raw sequences	Single wildtype	Illumina	whole genomic	NA	Historic	Lund, Sweden	1933	unclear	58.8329	41.3758	41.9308	2893.31	2.28508	34.4106	0.0552275
19SL23	H23	SRR23876571	10.1101/2023.04.24.538033	raw sequences	Single wildtype	Illumina	whole genomic	NA	Historic	Lund, Sweden	1933	wMelCS	64.0306	86.7114	90.4559	5656.83	498.286	99.9995	5.74649
19SL24	H24	SRR23876570	10.1101/2023.04.24.538033	raw sequences	Single wildtype	Illumina	whole genomic	NA	Historic	Lund, Sweden	1933	wMelCS	57.0333	50.299	51.905	5940.34	136.631	99.9985	2.71638
18GP25	H25	SRR23876569	10.1101/2023.04.24.538033	raw sequences	Single wildtype	Illumina	whole genomic	NA	Historic	Passau, Germany	Mid 1800s	uninfected	53.6436	48.213	51.8544	4540.6	0.221126	6.26661	0.00458644
Ak7	Ak7	NA	NA	raw sequences	Isofemale line	Oxford Nanopore	whole genomic	PCR (VNTR-141)	Recent	Finland	2018	wMel	NA	3.87845	4.12054	210.055	17.1973	99.999	4.43407
Ak9	Ak9	NA	NA	raw sequences	Isofemale line	Oxford Nanopore	whole genomic	PCR (VNTR-141)	Recent	Finland	2018	wMel	NA	4.01092	4.26213	383.686	25.6712	99.9999	6.40033
CK2	CK2	SRR189040	10.1093/molbev/msw195	raw sequences	Isofemale line	Illumina	whole genomic	NA	Recent	Congo	2010	wMel	68.9848	40.508	38.4305	562.328	38.1676	99.8861	0.942223
CS	CS	NA	NA	raw sequences	Isofemale line	Oxford Nanopore	whole genomic	PCR (VNTR-141)	Recent	USA	NA	wMelCS	NA	1.29361	1.39195	99.1312	15.15	99.9268	11.7114
DGRP335	DGRP335	SRR018523	10.1093/molbev/msw195	raw sequences	Isofemale line	Illumina	whole genomic	NA	Recent	USA	2003	wMelCS	21.5247	2.35373	1.92882	56.8788	20.9691	99.9863	8.90889
DGRP338	DGRP338	SRR834513	10.1093/molbev/msw195	raw sequences	Isofemale line	Illumina	whole genomic	NA	Recent	USA	2003	wMelCS	33.0121	11.7373	9.49428	45.5263	65.8615	99.9989	5.61129
DGRP370	DGRP370	SRR834539	10.1093/molbev/msw195	raw sequences	Isofemale line	Illumina	whole genomic	NA	Recent	USA	2003	wMel	83.6458	21.502	17.8014	373.043	169.335	99.9658	7.87977
DGRP427	DGRP427	SRR933577	10.1093/molbev/msw195	raw sequences	Isofemale line	Illumina	whole genomic	NA	Recent	USA	2003	uninfected	21.619	17.4094	15.8892	397.185	0.00406695	0.379087	0.000233881
DGRP646	DGRP646	SRR835083	10.1093/molbev/msw195	raw sequences	Isofemale line	Illumina	whole genomic	NA	Recent	USA	2003	wMel	32.5493	11.4566	9.49557	65.3805	47.7765	99.936	4.20039
DGRP88	DGRP88	SRR835070	10.1093/molbev/msw195	raw sequences	Isofemale line	Illumina	whole genomic	NA	Recent	USA	2003	uninfected	34.2129	14.4107	11.4337	47.4459	0.00106958	0.0604994	7.47963e-05
DGRP857	DGRP857	SRR835063	10.1093/molbev/msw195	raw sequences	Isofemale line	Illumina	whole genomic	NA	Recent	USA	2003	uninfected	88.6369	23.2703	18.2818	2527.13	0.0450346	3.29378	0.00193639
ED10N	ED10N	SRR189056	10.1093/molbev/msw195	raw sequences	Isofemale line	Illumina	whole genomic	NA	Recent	Ethiopia	2008	wMel	36.8436	34.8735	34.4046	132.354	11.9863	99.6058	0.343708
ED2	ED2	SRR189058	10.1093/molbev/msw195	raw sequences	Isofemale line	Illumina	whole genomic	NA	Recent	Ethiopia	2008	wMel	36.4451	27.5244	28.6407	19.3865	5.85071	97.2728	0.212564
ED3	ED3	SRR189059	10.1093/molbev/msw195	raw sequences	Isofemale line	Illumina	whole genomic	NA	Recent	Ethiopia	2008	wMel	36.4501	26.9319	25.4674	237.568	13.8492	99.7954	0.514231
ED6N	ED6N	SRR189077	10.1093/molbev/msw195	raw sequences	Isofemale line	Illumina	whole genomic	NA	Recent	Ethiopia	2008	wMel	36.8681	33.126	34.1921	50.6407	30.4701	99.9845	0.919825
EZ2	EZ2	SRR189078	10.1093/molbev/msw195	raw sequences	Isofemale line	Illumina	whole genomic	NA	Recent	Ethiopia	2008	wMel	36.5792	28.0468	26.7069	33.9556	34.7508	99.9804	1.23903
GA125	GA125	SRR189100	10.1093/molbev/msw195	raw sequences	Isofemale line	Illumina	whole genomic	NA	Recent	Gabon	2002	wMel	37.4147	39.483	38.8765	99.5435	25.3691	99.9497	0.642532
KN34	KN34	SRR189243	10.1093/molbev/msw195	raw sequences	Isofemale line	Illumina	whole genomic	NA	Recent	Kenya	2009	wMel	36.509	26.1493	24.0744	561.568	27.8408	99.9459	1.06469
KR7	KR7	SRR189260	10.1093/molbev/msw195	raw sequences	Isofemale line	Illumina	whole genomic	NA	Recent	Kenya	2009	wMel	36.557	25.3851	24.5009	169.099	15.7615	99.76	0.620895
MEL	MEL	NA	NA	raw sequences	Isofemale line	Oxford Nanopore	whole genomic	PCR (VNTR-141)	Recent	USA	NA	wMel	NA	3.0538	3.1977	245.669	14.1932	99.9996	4.64772
POP	POP	NA	NA	raw sequences	Isofemale line	Oxford Nanopore	whole genomic	PCR (VNTR-141)	Recent	USA	NA	wMelPop	NA	1.14548	1.20444	116.93	49.3549	99.9925	43.0866
Re1	Re1	NA	NA	raw sequences	Isofemale line	Oxford Nanopore	whole genomic	PCR (VNTR-141)	Recent	Portugal	2018	wMel	NA	2.86509	2.94269	211.698	13.5758	99.9996	4.73835
Re10	Re10	NA	NA	raw sequences	Isofemale line	Oxford Nanopore	whole genomic	PCR (VNTR-141)	Recent	Portugal	2018	wMelCS	NA	1.60769	1.74423	163.027	14.6039	99.9647	9.08381
Re3	Re3	NA	NA	raw sequences	Isofemale line	Oxford Nanopore	whole genomic	PCR (VNTR-141)	Recent	Portugal	2018	wMelCS	NA	1.2432	1.21421	129.985	19.1862	99.9621	15.4329
Re6	Re6	NA	NA	raw sequences	Isofemale line	Oxford Nanopore	whole genomic	PCR (VNTR-141)	Recent	Portugal	2018	wMel	NA	4.66391	4.96154	395.865	20.1263	99.966	4.31533
RG3	RG3	SRR189387	10.1093/molbev/msw195	raw sequences	Isofemale line	Illumina	whole genomic	NA	Recent	Rwanda	2008	wMel	36.9513	34.8242	32.3227	360.534	30.0367	99.9864	0.862523
RG34	RG34	SRR189390	10.1093/molbev/msw195	raw sequences	Isofemale line	Illumina	whole genomic	NA	Recent	Rwanda	2008	wMel	37.1009	27.522	28.486	110.552	10.3287	99.7144	0.375289
RG5	RG5	SRR189270	10.1093/molbev/msw195	raw sequences	Isofemale line	Illumina	whole genomic	NA	Recent	Rwanda	2008	wMel	36.2716	22.5529	24.2583	70.9849	568.158	100	25.1922
SP80	SP80	SRR189281	10.1093/molbev/msw195	raw sequences	Isofemale line	Illumina	whole genomic	NA	Recent	South Africa	2010	wMel	67.772	35.9399	33.0085	68.577	15.6793	99.7104	0.436264
TZ14	TZ14	SRR189273	10.1093/molbev/msw195	raw sequences	Isofemale line	Illumina	whole genomic	NA	Recent	Tanzania	2009	wMel	36.8977	32.6664	33.4826	85.2994	58.2124	99.9999	1.78202
UG5N	UG5N	SRR189415	10.1093/molbev/msw195	raw sequences	Isofemale line	Illumina	whole genomic	NA	Recent	Uganda	2005	wMel	36.9287	30.4309	31.4048	49.8209	47.284	99.9986	1.55381
wMelCS	wMelCS	SRR945468	10.1093/gbe/evt169	raw sequences	Isofemale line	Illumina	bacteria enriched	NA	Recent	USA	NA	wMelCS	31.1321	3.67497	3.33001	3807.46	1005.96	99.9994	270.583
wMelCSb	wMelCSb	SRR10438626	10.1371/journal.pgen.1009612	raw sequences	Isofemale line	Illumina	bacteria enriched	NA	Recent	USA	NA	wMelCS	223.802	1.46557	1.31716	164.75	34.6767	99.9954	23.4862
ZI268	ZI268	SRR189425	10.1093/molbev/msw195	raw sequences	Isofemale line	Illumina	whole genomic	NA	Recent	Zambia	2010	wMel	37.4492	38.9341	37.1037	346.84	67.7247	99.9855	1.73947
ZO12	ZO12	SRR306618	10.1093/molbev/msw195	raw sequences	Isofemale line	Illumina	whole genomic	NA	Recent	Zambia	2010	wMel	48.9806	44.1853	42.1339	57.3047	38.7592	99.9778	0.877197
ZS11	ZS11	SRR189408	10.1093/molbev/msw195	raw sequences	Isofemale line	Illumina	whole genomic	NA	Recent	Zimbabwe	1990	wMel	36.974	33.0676	34.7871	16.0365	70.217	99.9944	2.12344
wMel_I23	wMel_I23	GCA_007972595.1	10.1128/MRA.00956-19	RefSeq assembly	Isofemale line	NA	NA	NA	Recent	USA	NA	wMel	NA	NA	NA	NA	NA	NA	NA
wMel_KL	wMel_KL	GCA_002907525.1	10.1007/s00438-017-1402-5	RefSeq assembly	Isofemale line	NA	NA	NA	Recent	India	NA	wMel	NA	NA	NA	NA	NA	NA	NA
wMel_N25	wMel_N25	GCA_007971685.1	10.1128/MRA.00956-19	RefSeq assembly	Isofemale line	NA	NA	NA	Recent	Netherlands	NA	wMel	NA	NA	NA	NA	NA	NA	NA
wMel_REF	wMel_REF	GCA_000008025.1	10.1371/journal.pbio.0020069	RefSeq assembly	Isofemale line	NA	NA	NA	Recent	NA	NA	wMel	NA	NA	NA	NA	NA	NA	NA
wMel_REF2	wMel_REF2	GCA_016584425.1	10.1371/journal.pgen.1009612	RefSeq assembly	Isofemale line	NA	NA	NA	Recent	NA	NA	wMel	NA	NA	NA	NA	NA	NA	NA
wMel_Temp	wMel_Temp	GCA_021347845.1	NA	RefSeq assembly	Isofemale line	NA	NA	NA	Recent	NA	NA	wMel	NA	NA	NA	NA	NA	NA	NA
wMel_Trop	wMel_Trop	GCA_021347805.1	NA	RefSeq assembly	Isofemale line	NA	NA	NA	Recent	NA	NA	wMel	NA	NA	NA	NA	NA	NA	NA
wMel_ZH26	wMel_ZH26	GCA_007972745.1	10.1128/MRA.00956-19	RefSeq assembly	Isofemale line	NA	NA	NA	Recent	Zimbabwe	NA	wMel	NA	NA	NA	NA	NA	NA	NA

## Sheet: TableS2
Sample ID	Drosopila	Gryllus	Homo
19SL1	0.983095		0.0169051
19SL2	0.992974		0.00702576
19SL3	0.937674	0.0569972	0.00532901
18SL4	0.765533		0.234467
18DZ5	0.741688	0.0268542	0.231458
18SL6	0.95974		0.0402597
19SL7	0.985384	0.00609013	0.00852619
19SL8	0.994838		0.00516224
18GP9	1
18SL10	0.838983		0.161017
18SL11	0.968641		0.0313589
18SL12	0.927481		0.0725191
18SL13	0.989614		0.0103858
19SL14	0.99916		0.000840336
19SL15	0.999372		0.000628141
19SL16	0.998865		0.00113507
19SL17	1
19SL18	0.999		0.00100033
19SL19	0.969937		0.0300633
19SL20	1
19SL21	0.998066		0.00193424
19SL22	0.959079	0.028133	0.0127877
19SL23	0.99418	0.00400146	0.00181884
19SL24	0.998741		0.00125865
18GP25	0.994451		0.00554939

## Sheet: TableS3
Sample ID	NCBI Accession	Reference DOI
Aedes_albopictus	SRR1810049	10.1038/s41467-020-19016-0
Callosobruchus_chinensis_1	SRR949786	10.1038/s41467-020-19016-0
Callosobruchus_chinensis_2	SRR952345	10.1038/s41467-020-19016-0
Dactylopius_coccus	SRR1231832	10.1038/s41467-020-19016-0
Diaphorina_citri_1	SRR189236	10.1038/s41467-020-19016-0
Diaphorina_citri_source_sample_wDi	SRR183690	10.1038/s41467-020-19016-0
Drosophila_mauritiana_1	SRR1555246	10.1038/s41467-020-19016-0
Drosophila_mauritiana_2	SRR567550	10.1038/s41467-020-19016-0
Homalodisca_vitripennis_1	SRR941995	10.1038/s41467-020-19016-0
Homalodisca_vitripennis_2	SRR941997	10.1038/s41467-020-19016-0
Insecta	SRR748268	10.1038/s41467-020-19016-0
Liriomyza_trifolii	SRR1700530	10.1038/s41467-020-19016-0
Pararge_aegeria	SRR1190479	10.1038/s41467-020-19016-0
Polygonia_c-album	SRR1190476	10.1038/s41467-020-19016-0
Tetranychus_urticae	SRR1284940	10.1038/s41467-020-19016-0

## Sheet: TableS4
ID	Age	#Contigs	GC [%]	Largest Contig [bp]	Total length [bp]	N50 [bp]	N90 [bp]
18SL4	Historic	34	42.31	2074	26114	808	536
19SL7	Historic	736	35.65	3086	598293	807	547
18GP9	Historic	888	35.09	4474	893957	1098	601
18SL11	Historic	170	41.22	1689	122320	698	526
18SL12	Historic	116	40.57	2400	88387	738	536
19SL15	Historic	344	36.11	23477	1342387	9929	1391
19SL16	Historic	434	35.97	18847	1320501	6441	1088
19SL20	Historic	608	35.75	17791	1283117	3321	869
19SL23	Historic	328	35.94	36386	1352402	14530	1108
19SL24	Historic	490	35.74	20317	1281146	4904	941
AK7	Recent	28	35.29	186712	1261419	105326	27572
AK9	Recent	27	35.41	209106	1317183	125544	32583
CS	Recent	33	35.3	226845	1252003	86121	17045
MEL	Recent	34	35.29	135716	1284797	86112	19843
POP	Recent	29	35.3	238089	1266220	124125	30868
Re1	Recent	23	35.35	319617	1268608	158063	31013
Re10	Recent	28	35.26	365624	1247994	124743	24669
Re3	Recent	22	35.28	347181	1260048	116215	37219
Re6	Recent	25	35.68	301634	1326130	158072	31014
